# Supplementary material for: Body roundness index and its role in predicting COPD risk: insights from the English Longitudinal Study of Aging and the health and retirement study
Source: Front Med (Lausanne). 2025 Oct 16;12:1670309. doi: 10.3389/fmed.2025.1670309 (PMC12571653; doi:10.3389/fmed.2025.1670309)
Supplement: Supplementary file 2 [file Table_2.xlsx]

## Sheet: Sheet1
Supplementary Table 2 Estimated Mean Values of BRI by Sociodemographic Factors in 45 or above From the HRS, 2006 to 2019.
	BRI,mean (95% CI)
	2006-2007			2008-2009			2010-2011			2012-2013			2014-2015			2016-2017			2018-2019			P for trend
Subgroups	BRI	ci_l	ci_u	BRI	ci_l	ci_u	BRI	ci_l	ci_u	BRI	ci_l	ci_u	BRI	ci_l	ci_u	BRI	ci_l	ci_u	BRI	ci_l	ci_u
Age
<60	5.42408	5.32357	5.5246	5.66448	5.54293	5.78602	5.72302	5.64458	5.80147	5.81648	5.72516	5.90779	5.897	5.79374	6.00026	6.25959	6.03454	6.48464	6.32911	5.99919	6.65902	0.002667
>60	5.71816	5.66263	5.7737	5.84157	5.78064	5.90251	5.96066	5.89633	6.02499	5.92025	5.86105	5.97945	6.12796	5.98737	6.26855	6.19168	6.07195	6.31141	6.17672	6.07933	6.27412	0.016261
Smoking quantity(per day)
<1	5.71018	5.6576	5.76275	5.87432	5.81518	5.93345	5.93524	5.8805	5.98999	5.95694	5.90237	6.0115	6.13375	6.01363	6.25387	6.2792	6.15805	6.40035	6.2594	6.12716	6.39164	0.006864
>1	5.20817	5.08086	5.33547	5.36202	5.22565	5.49839	5.52141	5.40306	5.63975	5.48952	5.36742	5.61162	5.62043	5.46956	5.77129	5.87391	5.5714	6.17643	5.98463	5.66242	6.30683	0.006864
Education
less than high school	6.19129	6.06824	6.31434	6.25615	6.13477	6.37754	6.3934	6.2759	6.51091	6.27866	6.16011	6.3972	6.43023	6.30199	6.55848	6.69935	6.34717	7.05153	6.6619	6.49855	6.82525	0.016261
high school	5.68244	5.6201	5.74477	5.83995	5.76674	5.91315	5.92191	5.85468	5.98915	5.95813	5.89118	6.02508	6.14366	6.02891	6.25841	6.21161	6.10265	6.32058	6.35932	6.1785	6.54013	0.00266671
Higher	5.06863	4.97634	5.16092	5.27328	5.1706	5.37595	5.34606	5.25795	5.43417	5.38	5.28949	5.47051	5.62419	5.30149	5.9469	5.9166	5.62375	6.20944	5.6857	5.47534	5.89606	0.00686383
Marital
Never married	5.71727	5.42254	6.01199	5.88464	5.57107	6.19822	6.04046	5.82423	6.25669	5.94271	5.73209	6.15332	6.22525	5.9838	6.4667	6.19465	5.98874	6.40056	6.46334	6.00309	6.92359	0.016261
Married	5.53732	5.47965	5.59499	5.70478	5.6396	5.76997	5.75846	5.69383	5.8231	5.77135	5.7112	5.83151	5.93369	5.81394	6.05343	6.1263	5.95379	6.29882	6.11266	5.97175	6.25357	0.00686383
Other	5.85287	5.75971	5.94604	5.97308	5.87241	6.07374	6.04516	5.9618	6.12852	6.06736	5.9737	6.16102	6.25522	6.03638	6.47406	6.36427	6.21242	6.51611	6.34833	6.1076	6.58906	0.00686383
Alcohol
No	5.95971	5.88423	6.03519	6.069	5.98503	6.15297	6.22196	6.14499	6.29893	6.15826	6.07969	6.23684	6.49522	6.2827	6.70775	6.48994	6.28518	6.6947	6.64999	6.39312	6.90685	0.016261
Yes	5.35585	5.29429	5.41742	5.55104	5.48195	5.62013	5.62225	5.5577	5.6868	5.67863	5.61467	5.74258	5.72657	5.63876	5.81437	6.04104	5.91135	6.17072	5.93599	5.82748	6.04451	0.00686383
Smoke
No	5.71191	5.65932	5.76449	5.87428	5.8151	5.93345	5.93546	5.88064	5.99029	5.96027	5.90561	6.01494	6.13386	6.01352	6.2542	6.27896	6.15765	6.40027	6.2612	6.12872	6.39367	0.00686383
Yes	5.20199	5.07489	5.3291	5.36871	5.23264	5.50478	5.52511	5.40755	5.64268	5.47825	5.35751	5.59899	5.62647	5.47665	5.7763	5.87837	5.57801	6.17874	5.97615	5.65777	6.29454	0.00686383
Hypertension
No	5.14101	5.07616	5.20587	5.22429	5.15084	5.29773	5.29331	5.21752	5.3691	5.30274	5.22965	5.37584	5.32043	5.23422	5.40663	5.58975	5.44135	5.73816	5.69326	5.42148	5.96504	0.00266671
Yes	6.08948	6.02073	6.15822	6.24153	6.16668	6.31637	6.33317	6.27013	6.39621	6.30478	6.23952	6.37005	6.54075	6.37744	6.70407	6.65561	6.49608	6.81514	6.56908	6.47246	6.66569	0.016261
CVD
No	5.56951	5.51265	5.62637	5.6895	5.62596	5.75304	5.76008	5.70137	5.81878	5.76481	5.70625	5.82336	5.91874	5.79413	6.04336	6.11835	5.98216	6.25454	6.13439	5.97782	6.29097	0.00266671
Yes	5.85145	5.75719	5.9457	6.08803	5.9835	6.19255	6.19765	6.10512	6.29019	6.19693	6.1023	6.29157	6.41281	6.21237	6.61325	6.4775	6.28099	6.67401	6.45023	6.27714	6.62331	0.016261
Vigorous activitie
Never	5.93165	5.86536	5.99795	6.11716	6.04215	6.19218	6.26831	6.20126	6.33536	6.30886	6.23381	6.38392	6.46838	6.31059	6.62616	6.5328	6.41322	6.65239	6.55308	6.4178	6.68836	0.00266671
1–3 times per month	5.28617	5.12792	5.44442	5.60702	5.43014	5.7839	5.69391	5.56319	5.82464	5.63745	5.50377	5.77113	5.96038	5.73915	6.18161	6.45364	5.81197	7.09531	6.02895	5.88078	6.17712	0.016261
Once a week	5.35851	5.21975	5.49727	5.58877	5.43381	5.74372	5.53165	5.41046	5.65283	5.54325	5.4192	5.66731	5.85493	5.32996	6.37991	5.8488	5.50872	6.18887	6.04523	5.624	6.46645	0.0354981
At least once a week	5.10008	5.00989	5.19027	5.18724	5.08572	5.28875	5.2692	5.15475	5.38366	5.28297	5.19735	5.36858	5.33048	5.23806	5.42291	5.63266	5.39549	5.86983	5.68167	5.32738	6.03596	0.00266671
Every day	5.02743	4.78036	5.2745	4.98324	4.75642	5.21006	5.16013	4.91904	5.40122	4.98583	4.73817	5.2335	5.38634	5.09222	5.68046	5.38226	5.08961	5.67491	5.87749	4.89892	6.85607	0.0715054
Moderate activity
Never	6.46973	6.33415	6.6053	6.61836	6.47561	6.76111	6.75841	6.63695	6.87987	6.6993	6.56759	6.83102	7.09593	6.73112	7.46075	6.84816	6.70832	6.988	6.94249	6.79841	7.08656	0.0354981
1–3 times per month	5.85801	5.69564	6.02039	6.16776	5.98849	6.34704	6.05209	5.92248	6.1817	6.14366	6.00338	6.28394	6.3205	6.05845	6.58255	6.64292	6.16336	7.12248	6.47703	6.31422	6.63983	0.0354981
Once a week	5.74254	5.62215	5.86293	5.97968	5.8446	6.11476	5.92339	5.82219	6.02459	6.02948	5.904	6.15496	6.11944	5.96454	6.27433	6.32166	6.04366	6.59965	6.35696	6.09033	6.62358	0.00686383
At least once a week	5.32829	5.26451	5.39208	5.39829	5.32381	5.47277	5.48275	5.40596	5.55955	5.47335	5.40715	5.53955	5.55741	5.41405	5.70078	5.88792	5.71271	6.06313	5.81689	5.6369	5.99688	0.016261
Every day	5.2785	5.14183	5.41517	5.41305	5.27625	5.54984	5.29984	5.14111	5.45858	5.37964	5.22884	5.53045	5.51421	5.34757	5.68085	5.52686	5.36568	5.68804	6.03043	5.35547	6.70539	0.016261
Mild activity
Never	6.23833	6.03411	6.44255	6.30659	6.10694	6.50623	6.39912	6.23023	6.568	6.3104	6.13762	6.48318	6.56164	6.37356	6.74972	6.68026	6.30299	7.05753	6.67369	6.46263	6.88475	0.016261
1–3 times per month	5.76244	5.58628	5.9386	5.93068	5.71258	6.14878	6.0006	5.85166	6.14954	5.95151	5.78441	6.11861	6.27401	6.09762	6.4504	6.94878	6.24595	7.65161	6.37275	6.17523	6.57028	0.016261
Once a week	5.85351	5.74938	5.95765	5.98523	5.86771	6.10276	6.04833	5.95726	6.13941	6.15201	6.05444	6.24959	6.234	6.08987	6.37813	6.34541	6.09929	6.59153	6.51862	6.2356	6.80163	0.00266671
At least once a week	5.48083	5.41564	5.54603	5.69296	5.61777	5.76816	5.69846	5.6222	5.77471	5.71098	5.64179	5.78017	5.90054	5.6994	6.10168	6.00853	5.88398	6.13309	5.97682	5.84107	6.11256	0.00686383
Every day	5.50624	5.362	5.65049	5.52805	5.38007	5.67603	5.66114	5.50571	5.81657	5.55342	5.36391	5.74292	5.6297	5.35395	5.90545	5.86034	5.65735	6.06333	6.128	5.56225	6.69376	0.016261
CESD
0	5.36196	5.29645	5.42746	5.58862	5.51402	5.66323	5.62797	5.56399	5.69195	5.65004	5.58312	5.71697	5.69076	5.59883	5.78269	5.98339	5.80697	6.15981	5.88208	5.75092	6.01324	0.00686383
1	5.75067	5.65025	5.85108	5.80499	5.69644	5.91355	5.83739	5.74424	5.93054	5.8326	5.73388	5.93133	6.12006	6.00831	6.23181	6.09879	5.96621	6.23138	6.40956	5.99568	6.82343	0.016261
2	5.82541	5.67098	5.97984	5.88639	5.71424	6.05854	5.97901	5.83327	6.12475	6.08217	5.92768	6.23666	6.18089	6.01072	6.35106	6.50688	6.093	6.92076	6.43328	6.23021	6.63634	0.00686383
3	5.78638	5.59676	5.976	5.98406	5.75203	6.2161	6.47616	6.13469	6.81762	6.23896	6.02066	6.45727	6.41167	6.08522	6.73811	6.34398	6.05851	6.62945	6.67054	6.06772	7.27337	0.0715054
4	5.9941	5.72857	6.25963	6.13437	5.84594	6.42279	6.06302	5.82203	6.30401	6.24533	5.87371	6.61694	6.32176	6.0422	6.60131	6.28034	6.01568	6.545	6.81163	6.50058	7.12268	0.016261
5	6.05522	5.74498	6.36546	6.35529	6.00258	6.708	6.31584	6.03355	6.59812	6.58512	6.27386	6.89639	6.40888	6.08421	6.73355	6.70358	6.33253	7.07463	6.8023	6.40306	7.20154	0.016261
6	6.1837	5.8511	6.51629	6.50251	6.13824	6.86679	6.47177	6.15679	6.78675	6.3253	6.01969	6.6309	8.40169	5.7401	11.0633	7.26858	5.87582	8.66135	6.49575	6.16782	6.82367	0.367521
7	6.81057	6.4072	7.21394	6.5657	6.05687	7.07453	6.62936	6.3099	6.94881	6.43582	6.08668	6.78496	6.63456	6.23129	7.03783	7.31506	6.18332	8.44679	6.61237	6.21947	7.00528	1
8	6.31968	5.71264	6.92672	6.95348	6.42629	7.48066	5.95536	5.55401	6.35671	6.2542	5.85495	6.65346	6.78254	6.27256	7.29253	6.95322	6.32835	7.57809	6.34933	5.89951	6.79916	0.763891
BMI
underweight	2.63752	2.44901	2.82602	2.71801	2.39251	3.04351	2.78382	2.49451	3.07313	2.8459	2.588	3.1038	2.59395	2.40838	2.77952	2.67674	2.43252	2.92096	2.73119	2.4725	2.98988	0.763891
normal	3.75628	3.71053	3.80203	3.80006	3.74984	3.85027	3.86949	3.76243	3.97655	3.78276	3.73884	3.82668	3.85692	3.75088	3.96296	3.90095	3.75263	4.04926	4.09143	3.82861	4.35425	0.0354981
overweight	5.11146	5.06978	5.15315	5.19788	5.1545	5.24126	5.12636	5.08904	5.16368	5.17465	5.1242	5.22509	5.21766	5.17482	5.26051	5.57739	5.29474	5.86004	5.40441	5.16453	5.6443	0.0354981
Obesity	7.39081	7.31734	7.46429	7.59476	7.51168	7.67785	7.46169	7.39721	7.52618	7.55296	7.48408	7.62183	7.79803	7.58298	8.01308	7.70472	7.62211	7.78732	7.7915	7.64666	7.93634	0.0715054
Emotional/neurological/mental issues
No	5.58388	5.53263	5.63513	5.73834	5.68047	5.79621	5.79606	5.74728	5.84483	5.81197	5.75816	5.86579	5.96015	5.85358	6.06672	6.15121	6.01778	6.28464	6.12595	5.98069	6.27121	0.00686383
Yes	6.00764	5.8598	6.15548	6.16946	6.01536	6.32356	6.26403	6.0882	6.43986	6.22	6.09065	6.34935	6.53159	6.20233	6.86085	6.47686	6.29564	6.65808	6.59621	6.39496	6.79746	0.016261
Cancer
No	5.6454	5.59289	5.69791	5.78245	5.72334	5.84156	5.87534	5.82128	5.9294	5.88124	5.82702	5.93546	6.06002	5.93757	6.18247	6.22831	6.0996	6.35702	6.23727	6.09521	6.37932	0.00266671
Yes	5.62381	5.49207	5.75556	5.92594	5.7851	6.06679	5.8436	5.71575	5.97146	5.90379	5.77536	6.03222	6.09226	5.95685	6.22767	6.14801	5.99713	6.2989	6.14817	6.01808	6.27826	0.016261
DM
No	5.39038	5.34002	5.44074	5.55678	5.49898	5.61459	5.60674	5.55216	5.66132	5.60259	5.54878	5.65639	5.74643	5.6123	5.88057	5.97331	5.82796	6.11866	5.91447	5.7524	6.07654	0.016261
Yes	6.79591	6.66993	6.92188	6.82106	6.69006	6.95205	6.89771	6.79126	7.00417	6.87881	6.76786	6.98977	7.06281	6.95079	7.17483	6.9226	6.80413	7.04106	7.04149	6.92446	7.15853	0.0354981
Race
white	5.96813	5.84172	6.09455	6.02816	5.89912	6.15719	6.04799	5.95521	6.14076	6.08454	5.98325	6.18584	6.21681	6.0051	6.42853	6.42432	6.18387	6.66478	6.43472	6.18819	6.68124	0.00266671
other	5.57341	5.52088	5.62594	5.75378	5.69372	5.81384	5.80422	5.74521	5.86324	5.80755	5.75047	5.86462	6.0061	5.88401	6.1282	6.11649	5.9967	6.23627	6.12089	5.98418	6.2576	0.00266671
Sex
Female	5.74953	5.67706	5.82201	5.93086	5.85118	6.01055	6.05984	5.98459	6.1351	6.09494	6.02074	6.16914	6.26433	6.11346	6.4152	6.40644	6.27923	6.53366	6.36526	6.23962	6.49091	0.00686383
Male	5.49277	5.43468	5.55087	5.61788	5.55208	5.68368	5.60925	5.55323	5.66528	5.59537	5.53604	5.65469	5.78173	5.6411	5.92235	5.95416	5.75167	6.15666	6.02187	5.78474	6.25899	0.0354981
ci_u,upper limit of 95% CI,ci_l,lower limit of 95% CI. P value for trend was calculated using the Mann-Kendall trend test within each subgroup.
