# Supplementary material for: Body roundness index and its role in predicting COPD risk: insights from the English Longitudinal Study of Aging and the health and retirement study
Source: Front Med (Lausanne). 2025 Oct 16;12:1670309. doi: 10.3389/fmed.2025.1670309 (PMC12571653; doi:10.3389/fmed.2025.1670309)
Supplement: Supplementary file 3 [file Table_3.xlsx]

## Sheet: Sheet1
Supplementary Table 3 Estimated Mean Values of BRI by Sociodemographic Factors in 45 or above From the ELSA, 2004 to 2013.
	2004-2005			2008-2009			2012-2013			P for trend
Subgroups	BRI	ci_l	ci_u	BRI	ci_l	ci_u	BRI	ci_l	ci_u
Age
<60	4.87226	4.79435	4.95016	4.9254	4.84429	5.00652	4.77548	4.68235	4.86861	0.465512
>60	5.10305	5.05288	5.15321	5.28984	5.23932	5.34036	5.21905	5.16899	5.26911	0.175308
Smoking quantity(per day)
<1	5.03054	4.98592	5.07517	5.18084	5.13607	5.2256	5.128	5.08196	5.17405	0.175308
>1	5.01038	4.87609	5.14467	5.11663	4.95669	5.27658	4.93374	4.76914	5.09833	0.754454
Education
less than high school	5.31571	5.24528	5.38613	5.564	5.48335	5.64464	5.58392	5.4969	5.67093	0.0164887
high school	4.9298	4.86966	4.98993	5.10669	5.04756	5.16582	5.06829	5.00796	5.12862	0.0763328
Higher	4.57697	4.47562	4.67832	4.69678	4.60407	4.78949	4.58783	4.49806	4.6776	0.754454
Marital
Never married	4.8986	4.7022	5.09499	5.1488	4.95063	5.34698	4.84332	4.65735	5.02929	1
Married	5.03052	4.98113	5.0799	5.11894	5.06947	5.16842	5.08098	5.02931	5.13265	0.251452
Other	5.04673	4.95725	5.13622	5.34939	5.25357	5.44521	5.26479	5.16976	5.35982	0.0763328
Alcohol
No	5.42939	5.26978	5.58899	5.5695	5.40994	5.72905	5.65374	5.50839	5.79908	0.117851
Yes	4.98475	4.94127	5.02823	5.13107	5.0866	5.17553	5.03734	4.9914	5.08329	0.348083
Smoke
No	5.03584	4.99037	5.0813	5.19846	5.15275	5.24417	5.13693	5.09018	5.18368	0.175308
Yes	4.98235	4.86596	5.09874	5.01069	4.88044	5.14094	4.91993	4.78071	5.05915	1
Hypertension
No	4.73568	4.68501	4.78634	4.84515	4.79331	4.89698	4.7333	4.67895	4.78765	0.916965
Yes	5.47612	5.40595	5.54628	5.7084	5.63725	5.77955	5.66105	5.59143	5.73068	0.0763328
CVD
No	4.96263	4.91513	5.01014	5.1014	5.05316	5.14963	5.01565	4.96592	5.06539	0.251452
Yes	5.26341	5.17117	5.35564	5.46302	5.36743	5.55861	5.43368	5.33829	5.52907	0.117851
Vigorous activitie
Never	5.23588	5.17814	5.29362	5.45844	5.39898	5.5179	5.45384	5.39269	5.51499	0.0763328
1–3 times per month	4.93535	4.82046	5.05024	4.96121	4.84502	5.0774	4.9602	4.83713	5.08327	0.465512
Once a week	4.77737	4.65777	4.89697	4.88295	4.76196	5.00394	4.68027	4.55794	4.8026	0.754454
At least once a week	4.60546	4.51975	4.69117	4.65694	4.57402	4.73986	4.50686	4.42617	4.58756	0.465512
Moderate activity
Never	5.71519	5.58358	5.8468	5.93792	5.80085	6.075	6.03693	5.90129	6.17256	0.0285677
1–3 times per month	5.31999	5.16158	5.4784	5.68204	5.49902	5.86505	5.54648	5.36587	5.7271	0.117851
Once a week	5.17663	5.05905	5.29421	5.31057	5.19764	5.42349	5.26244	5.14543	5.37946	0.348083
At least once a week	4.81403	4.76568	4.86238	4.93578	4.88667	4.98489	4.83907	4.78872	4.88941	0.465512
Mild activity
Never	5.55529	5.36826	5.74232	5.75251	5.57397	5.93106	5.89125	5.68131	6.10118	0.047604
1–3 times per month	5.39431	5.17373	5.61488	5.52455	5.28075	5.76835	5.46802	5.21648	5.71957	0.602168
Once a week	5.22779	5.08123	5.37434	5.408	5.26486	5.55115	5.49722	5.33391	5.66052	0.047604
At least once a week	4.94427	4.89833	4.99022	5.0789	5.0317	5.1261	5.00848	4.96112	5.05584	0.251452
CESD
0	4.85045	4.78898	4.91192	5.02321	4.96607	5.08035	4.91014	4.8531	4.96719	0.107405
1	5.07132	4.99107	5.15157	5.2249	5.13048	5.31932	5.16997	5.07487	5.26507	0.049098
2	5.13398	5.00464	5.26333	5.30207	5.16069	5.44345	5.35837	5.20778	5.50896	0.012266
3	5.28805	5.10846	5.46765	5.36112	5.18149	5.54075	5.34847	5.16298	5.53396	0.210498
4	5.28222	5.06842	5.49603	5.40497	5.17811	5.63183	5.48671	5.21905	5.75436	0.0736383
5	5.26354	4.98538	5.54169	5.49254	5.22724	5.75784	5.44406	5.11644	5.77167	0.210498
6	5.05591	4.788	5.32382	5.41981	5.09955	5.74006	5.61491	5.22605	6.00378	0.283131
7	5.50465	5.17554	5.83375	5.51563	5.08765	5.94361	5.63254	5.26776	5.99732	1
8	5.34183	4.88991	5.79376	6.16262	5.61674	6.7085	5.90169	5.44723	6.35614	0.720515
BMI
underweight	2.22201	2.08543	2.35859	2.05441	1.90801	2.2008	2.19835	2.0141	2.38261	0.916965
normal	3.48259	3.44385	3.52133	3.53496	3.49278	3.57715	3.4183	3.37819	3.4584	0.602168
overweight	4.85208	4.81918	4.88498	4.90475	4.87238	4.93713	4.85316	4.81835	4.88797	0.754454
Obesity	6.83744	6.76897	6.9059	7.053	6.98301	7.12299	7.01466	6.94528	7.08404	0.0763328
Emotional/neurological/mental issues
No	5.02681	4.98296	5.07065	5.17259	5.12759	5.2176	5.10307	5.05678	5.14935	0.251452
Yes	5.0469	4.88488	5.20892	5.20211	5.04812	5.3561	5.20087	5.04966	5.35208	0.251452
Cancer
No	5.03406	4.99007	5.07806	5.1727	5.1276	5.2178	5.10688	5.05991	5.15384	0.251452
Yes	4.95315	4.7963	5.11	5.20203	5.05132	5.35274	5.16867	5.0337	5.30364	0.175308
DM
No	4.94576	4.9028	4.98873	5.06507	5.02149	5.10865	4.97017	4.92535	5.01499	0.602168
Yes	6.06636	5.89794	6.23478	6.37753	6.2104	6.54465	6.41463	6.26297	6.56629	0.0285677
Race
white	5.3574	4.98201	5.73278	5.53819	5.11365	5.96273	5.54453	5.27088	5.81818	0.348083
other	5.02462	4.98199	5.06724	5.16777	5.12455	5.21099	5.10133	5.05641	5.14625	0.251452
Sex
Female	4.86829	4.80603	4.93055	5.04664	4.98248	5.11081	4.98794	4.9227	5.05318	0.117851
Male	5.20987	5.15418	5.26555	5.32215	5.26611	5.37819	5.26013	5.20195	5.31832	0.465512
ci_u,upper limit of 95% CI,ci_l,lower limit of 95% CI. P value for trend was calculated using the Mann-Kendall trend test within each subgroup.
